# Supplementary material for: Transcriptomic and metabolomic analysis reveals the molecular mechanism of exogenous melatonin improves salt tolerance in eggplants
Source: Front Plant Sci. 2025 Jan 10;15:1523582. doi: 10.3389/fpls.2024.1523582 (PMC11759302; doi:10.3389/fpls.2024.1523582)
Supplement: Supplementary file 1 [file Table1.xlsx]

## Sheet: Sheet1
	DNA sequences (5'-3')	DNA sequences (3'-5')
SmeActin	TTAATTTGAAGCCAAAGGTCCC	AGCCTCCTTGTATTGTACCTG
SmeFAD2	GTCTAACTTGGCTTGTAT	CATAATGTGGCAATGAAG
SmePLA2	TCACGATTCATCCTTACC	CTACATCCAACCTGAGAA
SmeLOX1	CAAGACTCATTAAGGCTATT	CTGTATCGTAATCAATCGTA
SmeLOX2	CGCCTTAGAACTCATCAG	TAGACCAGTCCTTCAACA
SmeLOX3	ACTCCTGAATATGAAGAACT	ATCTGTTGTATGCCTTGA
SmeAOS1	AATGAGGAGGATTATGAC	ATTCAGGATTCTTCTTCA
SmeAOS2	CCTATGGAGATTATTGGAGAA	GGTGTAGTAGAACGAATAGAT
SmeAOC	AGAGAATTGGAATAACAG	TCATAGGTCAAGTAAGAT
SmeOPR	AATGAACGGACAGATGAG	TGATACGACTGCTTGAAC
SmeMFP	GGACCTTGTATTATCAGAT	CACCTATTATGGCAACTT
SmeACX	TGCCTGTGCTAAGAATCT	CAACTGCTGCTTCAACTAA
