# Supplementary material for: Transcriptomic and metabolomic analysis reveals the molecular mechanism of exogenous melatonin improves salt tolerance in eggplants
Source: Front Plant Sci. 2025 Jan 10;15:1523582. doi: 10.3389/fpls.2024.1523582 (PMC11759302; doi:10.3389/fpls.2024.1523582)
Supplement: Supplementary file 2 [file Table2.xlsx]

## Sheet: Sheet1
Genes	T0-1	T0-2	T0-3	T1_1-1	T1_1-2	T1_1-3	T1_2-1	T1_2-2	T1_2-3	T1_3-1	T1_3-2	T1_3-3	T2_1-1	T2_1-2	T2_1-3	T2_2-1	T2_2-2	T2_2-3	T2_3-1	T2_3-2	T2_3-3
Smechr0103496(SmePLA2)	67.5275	59.5535	63.7579	50.992	50.304	62.0575	56.7961	56.38	61.1921	50.9587	49.243	53.3291	53.9529	67.5103	69.8256	72.8379	69.062	72.7214	49.5485	43.6092	47.2484
Smechr0502788(SmeFAD2)	3.3623	3.3834	4.9405	7.0614	5.3245	8.3033	5.1253	3.8198	4.3324	10.4362	13.6676	10.7621	4.5926	8.0147	8.2755	7.7201	8.4263	8.5212	8.9695	10.0576	8.5594
Smechr0104167(SmeLOX1)	67.3357	57.8285	61.8503	73.7102	57.881	84.1899	279.132	281.262	300.876	82.7883	83.491	70.7285	47.5363	63.7675	71.3022	526.037	396.812	407.738	92.7057	84.3351	99.0203
Smechr0303656(SmeLOX2)	103.148	102.24	93.7605	155.444	143.881	142.038	175.98	172.572	162.968	65.7642	72.642	70.1617	118.94	119.895	113.253	230.55	245.633	228.283	64.6207	63.2632	65.9683
Smechr0800437(SmeLOX3)	54.775	56.513	51.0724	58.3431	53.6963	63.1043	45.0897	42.9912	47.9296	61.0448	66.1424	68.1188	44.5418	57.7963	54.8424	130.134	126.74	119.386	64.8327	61.5812	60.61
Smechr0603018(SmeAOS1)	175.321	163.387	155.896	110.725	89.6403	103.778	205.004	199.685	204.507	87.1241	97.0433	86.2501	96.7946	128.891	111.189	476.06	378.632	355.459	83.2921	78.7948	84.8392
Smechr0401472(SmeAOS2)	44.2387	29.1606	36.254	33.3609	25.6897	43.0804	50.4778	49.4795	60.6456	25.8193	20.3584	17.5619	18.2415	26.6247	31.7335	168.156	32.4928	48.8876	27.9428	18.3818	27.4471
Smechr0202406(SmeAOC)	143.827	139.341	136.113	102.807	100.309	90.7336	226.346	237.263	257.447	187.233	181.41	187.761	116.183	107.828	97.0717	294.924	312.409	327.33	96.9426	106.147	99.6246
Smechr0700225(SmeOPR)	35.9708	38.9335	39.4351	47.5734	45.8439	46.836	52.4427	53.7417	54.8664	55.1382	59.1121	53.4932	48.0722	46.1098	43.9694	80.7129	91.1766	84.2945	57.7067	59.8304	61.4182
Smechr0802140(SmeACX)	77.9755	80.8962	75.4799	77.9526	70.4858	73.6981	89.5095	88.5315	90.7097	78.1424	79.9307	81.6468	78.6648	77.9096	74.1175	115.387	130.704	121.159	86.5166	87.9592	83.8931
Smechr1200106(SmeMFP)	16.9332	19.3558	16.5406	18.4023	17.905	17.2851	26.5944	27.7756	28.0657	14.0917	15.572	13.8662	19.4047	20.1043	19.4555	45.6473	44.0917	41.3648	15.1847	17.2205	15.3396
