# Supplementary material for: Transcriptomic and metabolomic analysis reveals the molecular mechanism of exogenous melatonin improves salt tolerance in eggplants
Source: Front Plant Sci. 2025 Jan 10;15:1523582. doi: 10.3389/fpls.2024.1523582 (PMC11759302; doi:10.3389/fpls.2024.1523582)
Supplement: Supplementary file 3 [file Table3.xlsx]

## Sheet: Sheet1
Compounds	T0-1	T0-2	T0-3	T0-4	T0-5	T0-6	T1_1-1	T1_1-2	T1_1-3	T1_1-4	T1_1-5	T1_1-6	T1_2-1	T1_2-2	T1_2-3	T1_2-4	T1_2-5	T1_2-6	T1_3-1	T1_3-2	T1_3-3	T1_3-4	T1_3-5	T1_3-6	T2_1-1	T2_1-2	T2_1-3	T2_1-4	T2_1-5	T2_1-6	T2_2-1	T2_2-2	T2_2-3	T2_2-4	T2_2-5	T2_2-6	T2_3-1	T2_3-2	T2_3-3	T2_3-4	T2_3-5	T2_3-6
alpha-Linolenic acid	20136.2	19568.7	16837.8	21333.2	20802.9	20001.3	24095.8	25884.4	21145.2	21067.1	21486.8	28349	26654.5	32093.9	24426.2	27966.7	28940	26281.2	28425.4	27134.2	23748.4	24703.5	23723.4	23471.1	17891.8	20094.5	22788	18073.1	17374.5	19993.2	44135.1	47911.3	47414.7	43193.6	41830.1	44497.7	17698.9	17263.8	17029.9	20287.5	16448.4	19147.1
(9R,13R)-12-oxophytodienoic acid	20891.3	23378	22532.8	23224.5	22999.5	21525.2	33935.4	31676.1	34538	33157.5	31857.4	33643.1	49632.9	74976.7	81297.9	49959.5	110545	40770.9	22815.5	28326.6	29159.2	26965.9	43436.1	30138.9	30779.1	30279.9	31156.9	22713.3	28765.8	25781.5	71476.7	105359	112836	77726.1	98962	91421.3	55375.7	44432.5	56890.7	62985.2	48657.7	47124.2
9(S)-HpOTrE	1998.79	1282.21	2146.92	1480.75	3293.41	2924.42	2963.31	2519.76	2795.75	3070.8	3642.23	2901.65	26851.7	27865.9	26661.2	31852.4	33509.3	35907.5	14427	14973.6	10183	10474	10710.4	9538.37	2173.83	2030.35	2344.03	2391.23	2445.63	2335.44	47754.9	60714.8	48742.5	50312.1	47910.2	42421.6	3739.63	3829.63	3614.13	3836.61	4206.93	4445.56
13(S)-Hydroperoxylinolenic acid	4334.08	4265.93	3951.07	3631.23	4143.71	3821.8	33135.2	54952.1	55011.2	27262.7	26752.7	62015.6	1124.63	1601.06	1715.18	1849.32	2670.51	1771.44	4153.15	4605.66	4433.27	6426.67	20364.3	6251.36	1326.73	2178.88	3006.8	3099.38	2148.9	3200.14	2173.79	3560.33	2632.25	1352.23	2993.55	2473.73	5556.11	4830.45	7205.2	3235.6	7004.43	7927.74
(+)-7-iso-Jasmonic acid	246793	233410	218247	293557	271954	249079	346344	318976	297913	292386	321479	357572	328673	314538	354407	298484	335549	310982	211741	224043	203828	226696	209399	207860	353777	377417	346552	347792	368651	318200	381057	434644	393772	364465	394666	357260	197983	179550	179476	169394	176608	171493
